# Supplementary material for: Dietary Lycopene Intake and Gastric Cancer Risk: Findings from a Case-Control Study
Source: Nutrients. 2026 Apr 2;18(7):1143. doi: 10.3390/nu18071143 (PMC13074409; doi:10.3390/nu18071143)
Supplement: Supplementary file 1 [file nutrients-18-01143-s001.zip]

Archive with 1 entries (1 files):
- nutrients-4183256-supplementary.pdf
